# Supplementary material for: Robot-Assisted Tubal Reanastomosis after Sterilization: A Choice for Family Planning
Source: J Clin Med. 2022 Jul 28;11(15):4385. doi: 10.3390/jcm11154385 (PMC9369034; doi:10.3390/jcm11154385)
Supplement: Supplementary file 1 [file jcm-11-04385-s001.zip]

Archive with 2 entries (1 files):
- jcm-1810650-supplementary/
- jcm-1810650-supplementary/jcm-1810650-supplementary-Video S1.mp4
